# Supplementary material for: Aerobic Exercise Ameliorates Myocardial Fibrosis via Affecting Vitamin D Receptor and Transforming Growth Factor-β1 Signaling in Vitamin D-Deficient Mice
Source: Nutrients. 2023 Feb 1;15(3):741. doi: 10.3390/nu15030741 (PMC9919278; doi:10.3390/nu15030741)
Supplement: Supplementary file 1 [file nutrients-15-00741-s001.zip]

Archive with 1 entries (1 files):
- nutrients-2162222-supplementary.pdf
